# Supplementary material for: New Asymmetric Gemini Triazole Surfactants with a Polar Triethylene Glycol Fragment: Synthesis and Physico-Chemical Properties
Source: Molecules. 2024 Nov 17;29(22):5420. doi: 10.3390/molecules29225420 (PMC11597725; doi:10.3390/molecules29225420)
Supplement: Supplementary file 1 [file molecules-29-05420-s001.zip]

Archive with 1 entries (1 files):
- molecules-3289640-supplementary.pdf
